# Supplementary material for: CDCA2 promotes lung adenocarcinoma cell proliferation and predicts poor survival in lung adenocarcinoma patients
Source: Oncotarget. 2017 Feb 19;8(12):19768–79. doi: 10.18632/oncotarget.15519 (PMC5386720; doi:10.18632/oncotarget.15519)
Supplement: Supplementary file 2 [file oncotarget-08-19768-s002.xlsx]

## Sheet: Sheet1
CDCA2	Age	Sex	N stage	T stage	TNM stage
4.1782	41	MALE	N1	T1a	Stage IV
5.6359	42	MALE	N0	T1	Stage IA
5.0103	67	MALE	N0	T2	Stage IB
8.5749	79	FEMALE	N1	T3	Stage IIIA
6.3597	68	MALE	N0	T2	Stage IB
5.2579	66	MALE	N2	T2	Stage IIIA
6.7644	70	MALE	N0	T1	Stage IA
7.6085	58	FEMALE	N0	T2	Stage IB
6.3445	76	MALE	N2	T4	Stage IIIB
6.2915	76	MALE	N1	T4	Stage IIIB
8.9758	65	MALE	N1	T2	Stage IIB
7.288	47	FEMALE	N3	T4	Stage IIIB
5.7426	76	MALE	N0	T2	Stage IB
6.5305	74	FEMALE	N0	T2	Stage IB
8.802	57	MALE	N2	T4	Stage IIIB
6.9424	51	FEMALE	N0	T2	Stage IB
7.1658	69	MALE	N2	T3	Stage IIIA
7.3462	41	MALE	N0	T2	Stage IB
5.8861	68	MALE	N0	T2	Stage IB
8.4008	70	MALE	N0	T3	Stage IIB
6.1487	70	FEMALE	N0	T2	Stage IV
6.8358	71	MALE	N0	T2	Stage IB
7.5599	65	FEMALE	N1	T2	Stage IIB
6.7572	59	FEMALE	N0	T2	Stage IB
7.8919	66	MALE	N1	T2	Stage IIB
6.1209	82	MALE	N0	T2	Stage IB
7.7383	67	FEMALE	N1	T4	Stage IV
7.0795	67	MALE	N2	T2	Stage IIIA
5.342	65	MALE	N1	T2	Stage IIB
6.6598	68	MALE	N1	T2b	Stage IIB
6.18	57	MALE	N1	T1b	Stage IIA
7.2014	61	MALE	N2	T3	Stage IIIA
6.4411	69	FEMALE	N0	T2a	Stage IB
4.4882	57	MALE	N0	T2	Stage IB
7.0072	69	MALE	N0	T1	Stage IA
7.5001	38	MALE	N0	T1	Stage IA
7.6495	61	MALE	N2	T2	Stage IIIA
7.2367	66	FEMALE	N0	T2a	Stage IB
5.3591	57	FEMALE	N0	T2b	Stage IIA
5.4001	64	FEMALE	N1	T1b	Stage IIA
5.2944	65	FEMALE	N1	T2	Stage IIB
6.4947	68	MALE	N0	T3	Stage IIB
9.1351	75	FEMALE	N0	T2	Stage IB
7.3247	72	FEMALE	N0	T2	Stage IB
7.7386	42	MALE	N1	T2	Stage IV
4.6543	70	FEMALE	N2	T2b	Stage IIIA
5.2557	72	FEMALE	N0	T1	Stage IA
5.0919	80	MALE	N0	T2a	Stage IB
5.0827	65	FEMALE	N0	T1	Stage IA
6.2178	59	MALE	N0	T2	Stage IB
5.7798	65	FEMALE	N1	T1	Stage IIB
5.5726	69	FEMALE	N0	T1	Stage IA
7.08	65	MALE	N0	T2	Stage IB
5.5404	55	FEMALE	N1	T2	Stage IIB
6.5925	43	MALE	N0	T2	Stage IB
8.207	51	MALE	N0	T2	Stage IB
7.4146	74	FEMALE	N2	T2	Stage IIIA
5.8781	77	FEMALE	N0	T1b	Stage IA
6.0155	60	FEMALE	N0	T1	Stage IA
6.1743	71	FEMALE	N0	T1	Stage IA
7.2171	61	FEMALE	N0	T2a	Stage IB
7.745	53	MALE	N2	T2b	Stage IIIA
6.9311	51	FEMALE	N0	T2a	Stage IB
6.4726	60	FEMALE	N0	T1	Stage IA
5.2134	64	MALE	N0	T3	Stage IIB
3.4118	60	MALE	N0	T1b	Stage IA
5.7542	56	FEMALE	N2	T1	Stage IIIA
7.0471	72	FEMALE	N0	T2a	Stage IB
4.0078	60	FEMALE	N0	T1	Stage IA
7.8774	60	MALE	N0	T1	Stage IA
7.9775	50	FEMALE	N1	T2	Stage IIB
3.6101	70	MALE	N0	T1b	Stage IA
8.2589	72	MALE	N0	T2	Stage IB
8.7264	69	FEMALE	N0	T2a	Stage IB
6.9659	61	MALE	N0	T2a	Stage IB
8.8532	49	FEMALE	N0	T3	Stage IIB
8.8621	60	MALE	N1	T1b	Stage IIA
8.0633	47	FEMALE	N1	T1b	Stage IIA
6.1358	64	MALE	N0	T2a	Stage IB
7.1651	52	FEMALE	N0	T1b	Stage IA
5.3123	54	FEMALE	N0	T2a	Stage IB
6.6947	73	MALE	N0	T3	Stage IIB
4.6977	58	MALE	N0	T2a	Stage IB
6.8606	73	FEMALE	N0	T2	Stage IB
6.4761	78	FEMALE	N0	T2a	Stage IB
7.6394	79	MALE	N0	T2a	Stage IB
6.4948	73	FEMALE	N0	T1	Stage IA
6.8605	73	MALE	N0	T1b	Stage IA
5.0206	67	FEMALE	N0	T1a	Stage IA
4.4559	72	MALE	N0	T1	Stage IA
8.1839	72	FEMALE	N0	T1	Stage IA
6.2169	74	FEMALE	N0	T1	Stage IA
3.373	45	FEMALE	N2	T3	Stage IIIA
7.5942	77	MALE	N2	T3	Stage IIIA
4.3611	67	FEMALE	N0	T2	Stage IB
4.4065	60	FEMALE	N1	T2	Stage IIB
7.8741	68	FEMALE	N1	T2	Stage IIB
7.7303	73	FEMALE	N1	T3	Stage IIIA
3.4031	51	FEMALE	N1	T2	Stage IIB
5.4096	69	FEMALE	N2	T2	Stage IIIA
6.9827	79	FEMALE	N0	T1	Stage IA
8.4326	70	MALE	N1	T2	Stage IIB
8.4641	81	FEMALE	N2	T1	Stage IIIA
5.5802	64	FEMALE	N1	T2a	Stage IIA
7.0573	82	MALE	N2	T2a	Stage IIIA
6.1871	68	FEMALE	N2	T1	Stage IIIA
7.5269	46	FEMALE	N0	T3	Stage IIB
6.3522	63	FEMALE	N1	T1	Stage II
6.8334	57	MALE	N0	T1	Stage IA
7.6676	64	MALE	N0	T2	Stage IB
8.1414	69	MALE	N1	T2	Stage IIB
6.8706	51	MALE	N2	T2	Stage IIIA
7.3809	61	MALE	N0	T3	Stage IIB
8.5548	51	FEMALE	N0	T1	Stage IA
6.0751	56	FEMALE	N0	T1	Stage IA
6.6211	39	FEMALE	N0	T1a	Stage IA
7.265	41	FEMALE	N0	T2	Stage I
4.072	68	MALE	N0	T1	Stage IA
6.7458	52	FEMALE	N0	T1b	Stage IA
8.0778	72	FEMALE	N1	T4	Stage IIIB
6.2212	57	FEMALE	N1	T2	Stage IA
6.2437	70	MALE	N0	T2	Stage IA
8.2176	42	FEMALE	N2	T2	Stage IIIA
6.1107	79	FEMALE	N1	T1	Stage IIA
6.8359	72	MALE	N0	T2	Stage IB
5.9273	59	FEMALE	N1	T2	Stage IIB
7.6073	74	MALE	N2	T2	Stage IIIA
5.8932	47	MALE	N2	T2	Stage IIIA
7.6744	75	FEMALE	N0	T2	Stage IB
5.3686	75	MALE	N1	T2	Stage IIB
6.6729	72	MALE	N2	T4	Stage IIIB
5.6445	86	FEMALE	N0	T1	Stage IA
7.244	58	MALE	N2	T2	Stage IIIA
6.8571	85	MALE	N0	T2	Stage IB
6.6673	55	FEMALE	N2	T2a	Stage IIIA
3.9131	67	FEMALE	N0	T1	Stage IA
6.2011	69	FEMALE	N0	T1	Stage IA
8.5436	62	MALE	N0	T1	Stage IA
8.8581	72	FEMALE	N0	T2	Stage IB
8.6354	63	FEMALE	N0	T2	Stage IV
8.8333	71	FEMALE	N0	T2	Stage IB
5.9377	49	FEMALE	N2	T1	Stage IIIA
7.1119	79	FEMALE	N2	T3	Stage IIIA
7.9725	74	FEMALE	N2	T2	Stage IIIA
4.8244	79	FEMALE	N0	T2	Stage IB
6.0579	84	FEMALE	N0	T1	Stage I
8.0773	61	MALE	N0	T1	Stage I
4.1592	63	FEMALE	N0	T1a	Stage IA
5.9008	68	MALE	N0	T3	Stage IIB
5.3886	74	MALE	N0	T1a	Stage IA
8.092	40	FEMALE	N0	T2	Stage IV
6.0354	76	FEMALE	N1	T1	Stage IIA
7.3521	51	FEMALE	N0	T4	Stage IIIB
7.4307	63	MALE	N1	T2a	Stage IIA
6.3418	65	MALE	N0	T2	Stage IA
7.1864	68	MALE	N2	T2	Stage IIIA
6.0312	74	FEMALE	N0	T1	Stage IA
7.5278	55	MALE	N1	T2	Stage IIB
7.5969	58	MALE	N1	T1a	Stage IA
4.0538	60	FEMALE	N0	T1b	Stage IA
7.1012	63	MALE	N0	T2	Stage IB
7.2353	71	MALE	N1	T2a	Stage IIA
9.1402	61	MALE	N0	T1	Stage IV
7.1223	52	MALE	N0	T2	Stage IB
7.7649	67	FEMALE	N2	T2	Stage IIIA
7.6745	59	FEMALE	N0	T2	Stage IB
4.9392	72	MALE	N0	T2	Stage IB
8.1556	61	MALE	N1	T2	Stage IIB
8.7154	81	MALE	N0	T2b	Stage IIA
7.4633	59	FEMALE	N1	T2	Stage IIB
4.2237	56	MALE	N0	T1	Stage IA
6.581	53	FEMALE	N2	T1	Stage IIIA
6.5421	79	FEMALE	N1	T2	Stage IIB
5.5685	81	MALE	N1	T2	Stage IIB
6.9048	71	FEMALE	N1	T2	Stage IIB
5.7344	58	FEMALE	N0	T2	Stage IB
5.6559	74	FEMALE	N0	T2	Stage IB
7.0937	77	MALE	N0	T1	Stage IA
6.6212	77	MALE	N1	T3	Stage IIIA
5.7996	70	FEMALE	N0	T1b	Stage IA
6.3073	76	FEMALE	N2	T3	Stage IIIA
4.9062	74	MALE	N0	T3	Stage IIB
8.3412	61	MALE	N0	T1a	Stage IA
4.5495	72	FEMALE	N0	T1b	Stage IA
7.3965	64	FEMALE	N0	T2a	Stage IB
6.6222	54	MALE	N0	T2a	Stage IB
7.6611	76	FEMALE	N0	T2a	Stage IB
5.6241	68	FEMALE	N0	T1a	Stage IA
7.1048	72	FEMALE	N0	T1b	Stage IA
8.4944	70	MALE	N2	T1a	Stage IIIA
5.6302	64	FEMALE	N0	T2a	Stage IB
7.222	76	MALE	N0	T2a	Stage IB
6.5875	64	MALE	N0	T1b	Stage IA
6.1885	77	MALE	N1	T2a	Stage IIA
7.3243	50	FEMALE	N0	T2b	Stage IIA
8.3184	70	FEMALE	N0	T1a	Stage IA
5.9993	71	FEMALE	N1	T1b	Stage IIA
7.57	81	MALE	N0	T3	Stage IIB
7.2831	73	FEMALE	N0	T1b	Stage IA
7.7269	64	MALE	N0	T1b	Stage IA
4.2057	59	FEMALE	N0	T2a	Stage IB
8.2267	56	MALE	N0	T1a	Stage IA
6.7896	80	MALE	N0	T1a	Stage IA
6.1298	74	MALE	N0	T2	Stage IB
6.1912	75	MALE	N0	T3	Stage IIB
7.3811	51	MALE	N0	T2b	Stage IV
5.103	67	FEMALE	N0	T2a	Stage IB
3.946	60	FEMALE	N0	T1a	Stage IA
7.2993	69	FEMALE	N0	T1b	Stage IB
8.3347	76	FEMALE	N0	T2b	Stage IIB
5.2999	56	MALE	N0	T1b	Stage IA
3.8152	73	MALE	N0	T2a	Stage IB
7.0101	73	FEMALE	N0	T1b	Stage IA
7.2855	61	FEMALE	N0	T1b	Stage IA
7.2476	58	MALE	N0	T2a	Stage IB
6.6216	54	MALE	N0	T2	Stage IB
7.5976	62	MALE	N2	T1a	Stage IIIA
6.0014	61	FEMALE	N0	T3	Stage IIB
7.2477	53	MALE	N0	T1a	Stage IA
6.4537	60	FEMALE	N1	T2a	Stage IIA
6.5072	55	FEMALE	N0	T2a	Stage IB
6.3462	73	FEMALE	N0	T2a	Stage IB
4.6713	77	FEMALE	N0	T3	Stage IIB
3.8628	70	FEMALE	N0	T2a	Stage IB
7.069	76	MALE	N0	T2a	Stage IB
6.5716	67	MALE	N2	T3	Stage IIIA
4.1543	58	FEMALE	N0	T2a	Stage IB
5.7392	72	FEMALE	N0	T3	Stage IIB
8.5525	61	MALE	N1	T1a	Stage IV
5.5066	75	FEMALE	N0	T1a	Stage IA
6.1575	63	FEMALE	N1	T1b	Stage IIA
7.1842	69	MALE	N0	T2b	Stage IIA
6.9375	61	FEMALE	N3	T1a	Stage IIIB
5.7532	81	FEMALE	N0	T1b	Stage IA
4.5869	70	FEMALE	N0	T1a	Stage IA
8.3042	54	FEMALE	N0	T2a	Stage IB
8.345	61	FEMALE	N0	T2a	Stage IB
7.9345	88	MALE	N0	T1b	Stage IA
4.321	71	MALE	N0	T1b	Stage IA
4.0457	80	FEMALE	N0	T1b	Stage IA
6.7807	65	FEMALE	N2	T4	Stage IIIB
3.471	80	FEMALE	N0	T3	Stage IIB
5.1117	70	FEMALE	N0	T3	Stage IIB
7.5711	55	MALE	N2	T2	Stage IIIA
7.5906	62	MALE	N2	T2	Stage IIIA
7.7067	73	FEMALE	N2	T2	Stage IIIA
7.8942	65	FEMALE	N0	T2	Stage IB
5.3254	65	MALE	N0	T2	Stage IB
6.1705	54	FEMALE	N0	T2	Stage IB
4.472	73	MALE	N0	T2	Stage IB
6.7803	71	FEMALE	N1	T2	Stage IIB
7.501	78	FEMALE	N0	T2	Stage IB
6.8862	70	FEMALE	N2	T2	Stage IIIA
7.0121	84	MALE	N0	T2	Stage IB
8.3342	64	MALE	N1	T2b	Stage IIB
6.8919	70	MALE	N0	T3	Stage IIB
6.032	58	MALE	N0	T1a	Stage IA
7.572	77	FEMALE	N2	T2	Stage IIIA
7.9114	70	FEMALE	N0	T2b	Stage IIA
6.988	58	FEMALE	N2	T1	Stage IIIA
5.2897	63	MALE	N2	T2a	Stage IV
4.5265	60	FEMALE	N0	T1	Stage IA
8.4915	61	MALE	N0	T2	Stage IB
7.6744	71	MALE	N0	T4	Stage IIIA
6.1509	60	MALE	N0	T2	Stage IB
8.7908	61	MALE	N2	T2	Stage IIIA
7.5704	55	FEMALE	N0	T2	Stage IB
6.2996	74	MALE	N1	T2	Stage IIB
4.1633	70	FEMALE	N0	T1	Stage IA
7.4983	77	FEMALE	N0	T1	Stage IA
4.2319	82	FEMALE	N0	T2	Stage IB
4.9451	84	FEMALE	N0	T2	Stage IB
5.3433	73	FEMALE	N0	T2	Stage IB
6.5901	52	FEMALE	N0	T2a	Stage IB
6.353	57	FEMALE	N0	T1a	Stage IA
4.6695	73	FEMALE	N1	T2a	Stage IIA
5.038	73	MALE	N0	T3	Stage IIB
7.7678	84	MALE	N0	T2a	Stage IB
5.2345	69	MALE	N0	T1b	Stage IA
6.379	75	MALE	N0	T1b	Stage IA
6.9466	56	MALE	N0	T4	Stage IV
8.7944	42	FEMALE	N0	T2a	Stage IB
8.2536	54	FEMALE	N2	T2a	Stage IIIA
7.3404	59	MALE	N1	T2b	Stage IIB
7.2123	71	FEMALE	N0	T2a	Stage IB
6.3439	69	FEMALE	N0	T1b	Stage I
5.528	59	FEMALE	N1	T1a	Stage IIB
7.5285	71	MALE	N0	T1a	Stage IA
5.771	77	MALE	N0	T3	Stage IIB
6.8114	61	FEMALE	N0	T3	Stage IIB
5.8212	48	FEMALE	N0	T2	Stage IB
6.5354	60	FEMALE	N0	T2	Stage IB
6.0573	80	FEMALE	N0	T2	Stage IB
6.9953	66	MALE	N2	T2	Stage IIIA
5.5091	65	FEMALE	N0	T1	Stage IA
8.6262	52	FEMALE	N0	T1	Stage IV
6.4364	66	FEMALE	N1	T2	Stage IIB
7.3687	69	FEMALE	N0	T2	Stage IV
5.5783	59	MALE	N1	T3	Stage IIIA
9.3421	45	MALE	N1	T2a	Stage IIA
5.5801	74	MALE	N0	T2a	Stage IA
4.3662	58	FEMALE	N0	T1b	Stage IA
7.4096	81	FEMALE	N0	T2a	Stage IB
7.2684	41	MALE	N0	T3	Stage IIB
7.8448	62	FEMALE	N0	T2	Stage IB
6.227	52	FEMALE	N1	T4	Stage IV
8.6294	71	FEMALE	N2	T2	Stage IIIA
6.4889	67	FEMALE	N1	T2	Stage IIB
7.2227	71	MALE	N1	T2	Stage IIB
4.7206	71	MALE	N0	T4	Stage IIIB
6.9109	59	MALE	N1	T2	Stage IIB
4.5977	65	MALE	N0	T2	Stage IB
5.17	65	FEMALE	N0	T2	Stage IB
8.4383	72	MALE	N2	T3	Stage IIIA
8.427	68	MALE	N0	T2	Stage IB
4.1018	62	MALE	N1	T4	Stage IV
5.1473	59	FEMALE	N2	T4	Stage IIIB
7.2459	61	MALE	N2	T4	Stage IV
5.64	69	FEMALE	N0	T3	Stage IIB
5.0689	75	MALE	N0	T1	Stage IA
3.5378	60	MALE	N0	T2	Stage IB
7.4721	84	MALE	N1	T2	Stage IIB
2.8561	77	MALE	N0	T2	Stage IV
8.4125	53	FEMALE	N2	T2	Stage IIIA
7.6744	45	MALE	N0	T2	Stage IB
8.319	69	MALE	N2	T2	Stage IIIA
4.3656	72	MALE	N0	T2	Stage IB
4.5108	75	FEMALE	N0	T2b	Stage IIA
5.5361	66	FEMALE	N0	T2	Stage IB
7.7192	56	MALE	N0	T2	Stage IB
5.437	67	MALE	N0	T2	Stage IA
7.5115	59	MALE	N1	T1	Stage IIA
6.3969	58	FEMALE	N0	T3	Stage IIB
5.6733	77	FEMALE	N0	T1	Stage IA
7.8323	69	MALE	N1	T2	Stage IIB
6.7129	53	FEMALE	N0	T2	Stage IB
9.4701	61	FEMALE	N0	T1	Stage IA
6.9003	52	MALE	N1	T2a	Stage IIA
6.4242	73	FEMALE	N1	T1b	Stage IIA
8.7827	66	MALE	N0	T2	Stage IV
7.5849	70	MALE	N1	T2a	Stage IIA
6.8958	70	MALE	N0	T2b	Stage IIA
5.8189	60	FEMALE	N2	T1b	Stage IIIA
7.5794	69	FEMALE	N0	T1b	Stage IA
8.5196	62	MALE	N0	T2a	Stage IB
8.3621	61	MALE	N1	T2b	Stage IIB
6.0477	79	MALE	N1	T2a	Stage IIA
7.1489	58	MALE	N0	T2a	Stage IB
5.8537	60	FEMALE	N1	T1b	Stage IIA
5.6803	66	FEMALE	N0	T2	Stage IB
6.3694	63	FEMALE	N1	T2	Stage IIB
5.2267	46	MALE	N1	T2a	Stage IIA
5.4073	54	FEMALE	N0	T2b	Stage IIA
9.8268	44	MALE	N0	T2a	Stage IB
5.5599	52	MALE	N2	T3	Stage IIIA
7.1514	57	MALE	N0	T2a	Stage IB
4.7169	60	FEMALE	N0	T1b	Stage IA
5.1561	64	MALE	N0	T1b	Stage IA
5.613	72	FEMALE	N1	T2b	Stage IIB
7.2154	59	MALE	N0	T3	Stage IIB
7.5996	61	MALE	N0	T2	Stage IB
6.5421	50	MALE	N1	T2a	Stage IIA
4.3998	78	FEMALE	N0	T1a	Stage IA
7.7641	48	MALE	N0	T2b	Stage IIA
7.5196	56	MALE	N0	T3	Stage IIB
4.9489	63	FEMALE	N0	T2a	Stage IB
3.734	59	FEMALE	N2	T1b	Stage IIIA
6.953	70	MALE	N0	T1a	Stage IA
7.5851	78	MALE	N0	T2	Stage IB
5.9434	65	FEMALE	N1	T1	Stage IIA
8.1272	66	MALE	N0	T2	Stage IB
6.6023	81	FEMALE	N0	T1	Stage IA
8.8843	52	FEMALE	N0	T2	Stage IB
8.5405	60	FEMALE	N0	T1b	Stage IA
6.5153	60	FEMALE	N0	T2	Stage IB
8.8713	60	MALE	N2	T2	Stage IIIA
4.1445	75	FEMALE	N2	T2	Stage IIIA
5.1175	61	MALE	N0	T3	Stage IIB
4.9749	75	FEMALE	N0	T1a	Stage IA
6.9935	76	FEMALE	N0	T1b	Stage IA
7.7401	59	MALE	N0	T2b	Stage IIA
4.4035	78	MALE	N1	T1b	Stage IIA
5.6647	76	FEMALE	N0	T1a	Stage IA
5.2967	75	FEMALE	N0	T1a	Stage IA
7.4932	77	MALE	N0	T2a	Stage IB
6.9053	71	MALE	N0	T2a	Stage IV
6.6863	70	MALE	N0	T1a	Stage IA
6.8317	49	MALE	N0	T1b	Stage IA
6.4021	54	FEMALE	N0	T3	Stage IIB
5.6549	63	FEMALE	N0	T1a	Stage IA
7.8645	71	MALE	N1	T2a	Stage IIA
6.6841	61	MALE	N1	T2b	Stage IIB
7.6657	71	MALE	N0	T1a	Stage IA
7.2905	67	MALE	N0	T1a	Stage IA
5.2166	42	FEMALE	N0	T2a	Stage IB
5.6083	72	MALE	N0	T1	Stage IA
6.2993	67	MALE	N1	T2a	Stage IIA
5.4416	74	FEMALE	N2	T2b	Stage IIIA
7.4714	62	FEMALE	N1	T2a	Stage IIA
7.412	66	FEMALE	N2	T2b	Stage IIIA
5.5998	76	FEMALE	N0	T1	Stage IA
4.0285	67	FEMALE	N0	T2	Stage IB
5.7047	70	MALE	N0	T2	Stage IB
7.5205	58	FEMALE	N0	T1	Stage IA
6.1403	83	FEMALE	N2	T2a	Stage IIIA
6.1479	65	MALE	N0	T2a	Stage IB
3.4947	76	FEMALE	N0	T1a	Stage IA
4.6771	72	FEMALE	N0	T1b	Stage IA
5.9789	81	MALE	N2	T2a	Stage IV
5.4109	75	FEMALE	N0	T2a	Stage IB
5.1495	67	MALE	N0	T2b	Stage IIA
7.3526	55	FEMALE	N0	T2a	Stage IB
8.1887	63	MALE	N1	T3	Stage IIIA
5.277	59	FEMALE	N0	T2a	Stage IB
5.7279	72	MALE	N0	T1a	Stage IA
5.4561	78	FEMALE	N2	T2a	Stage IIIA
4.4817	55	FEMALE	N0	T1a	Stage I
6.872	81	MALE	N0	T2a	Stage IB
5.2461	60	FEMALE	N0	T2a	Stage IB
4.397	52	FEMALE	N0	T1a	Stage IA
4.676	66	MALE	N0	T1a	Stage IA
4.3378	69	FEMALE	N0	T1b	Stage IA
6.3764	83	MALE	N0	T1b	Stage IA
5.6273	45	FEMALE	N0	T1a	Stage IA
5.1622	74	MALE	N0	T1b	Stage IA
6.0635	74	FEMALE	N0	T4	Stage IIIA
5.874	72	FEMALE	N2	T3	Stage IIIA
5.886	50	FEMALE	N0	T1a	Stage IA
5.9545	60	MALE	N0	T1a	Stage IA
4.3606	70	FEMALE	N0	T1a	Stage IA
5.0239	65	FEMALE	N1	T2a	Stage IIA
3.6251	69	FEMALE	N0	T3	Stage IIB
7.1278	61	FEMALE	N0	T1a	Stage IA
5.2115	77	FEMALE	N0	T1a	Stage IA
4.4102	66	FEMALE	N0	T1b	Stage IA
6.7782	48	FEMALE	N0	T1	Stage I
4.1892	67	MALE	N0	T1	Stage IA
5.5035	63	FEMALE	N0	T1a	Stage IA
5.894	60	FEMALE	N0	T1a	Stage IA
4.6226	75	MALE	N1	T1b	Stage IIA
7.5249	40	FEMALE	N2	T3	Stage IV
6.719	56	MALE	N1	T2a	Stage IIA
6.4862	69	MALE	N1	T2a	Stage IIA
7.4408	64	FEMALE	N0	T2a	Stage IB
7.1355	61	MALE	N1	T2a	Stage IIA
5.3362	57	MALE	N0	T1b	Stage IA
6.5891	63	MALE	N0	T1a	Stage IA
6.6217	67	MALE	N0	T2	Stage IB
5.9964	53	MALE	N1	T2	Stage IIB
6.5154	60	MALE	N1	T2	Stage IIB
7.1898	68	FEMALE	N1	T2	Stage IIB
4.7143	76	FEMALE	N2	T1	Stage IIIA
6.9447	75	FEMALE	N0	T2	Stage IV
6.6635	68	MALE	N2	T2	Stage IIIA
4.2419	54	FEMALE	N2	T2	Stage IIIA
7.3414	75	FEMALE	N0	T1	Stage IA
7.2397	77	MALE	N2	T1	Stage IIIA
5.5944	71	MALE	N2	T2	Stage IIIA
6.8169	58	FEMALE	N0	T2b	Stage IIA
5.0164	70	FEMALE	N0	T1a	Stage IA
8.5612	72	MALE	N1	T2a	Stage IIA
6.5071	60	FEMALE	N0	T1	Stage IA
6.5864	56	FEMALE	N1	T2	Stage IIB
4.549	76	FEMALE	N0	T2	Stage IB
5.4236	50	FEMALE	N0	T1	Stage IA
4.6916	87	FEMALE	N2	T2	Stage IIIA
7.0865	52	MALE	N0	T2a	Stage IB
6.9102	69	FEMALE	N0	T1b	Stage IA
4.3996	76	FEMALE	N0	T2	Stage IB
5.8624	56	FEMALE	N1	T1b	Stage IIA
6.5872	67	MALE	N0	T1b	Stage IA
4.2718	49	MALE	N1	T4	Stage IIIA
4.4572	68	FEMALE	N0	T1b	Stage IA
