# Supplementary material for: CDCA2 promotes lung adenocarcinoma cell proliferation and predicts poor survival in lung adenocarcinoma patients
Source: Oncotarget. 2017 Feb 19;8(12):19768–79. doi: 10.18632/oncotarget.15519 (PMC5386720; doi:10.18632/oncotarget.15519)
Supplement: Supplementary file 3 [file oncotarget-08-19768-s003.xlsx]

## Sheet: Sheet1
Time	OS status	CDCA2
385	1	3.373
896	1	3.4031
362	0	3.4118
1216	0	3.471
444	0	3.6101
724	0	3.6251
431	0	3.734
66	0	3.8152
202	0	3.8628
883	0	3.9131
476	0	3.946
1938	0	4.0078
1965	0	4.0285
546	0	4.0457
976	1	4.1018
35	0	4.1445
48	0	4.1543
779	0	4.1592
31	0	4.1633
435	0	4.1892
462	0	4.2057
67	0	4.2237
573	0	4.2319
1265	1	4.2419
295	0	4.2718
608	0	4.321
540	0	4.3378
189	0	4.3606
1421	1	4.3611
1622	1	4.3656
1189	0	4.3662
601	0	4.397
405	0	4.3998
603	0	4.4035
428	1	4.4065
500	0	4.4102
338	0	4.4572
1653	1	4.472
626	0	4.4817
327	0	4.5108
1167	1	4.5265
1862	0	4.549
596	0	4.5869
1202	0	4.5977
442	1	4.6226
448	0	4.6543
422	0	4.6695
146	0	4.6713
624	0	4.676
260	0	4.6977
1790	1	4.7143
423	0	4.7169
1093	0	4.7206
1015	0	4.8244
121	0	4.9062
1475	0	4.9392
427	0	4.9451
415	0	4.9489
434	1	4.9749
1523	0	5.0103
446	0	5.0164
409	1	5.0206
154	0	5.0239
202	0	5.038
575	0	5.0827
133	0	5.0919
719	1	5.103
1289	0	5.1117
492	0	5.1175
179	1	5.1473
164	1	5.1495
938	0	5.1561
629	0	5.1622
760	0	5.17
282	0	5.2115
302	0	5.2134
133	0	5.2166
482	0	5.2267
690	0	5.2345
652	0	5.2461
800	1	5.2557
426	0	5.2579
147	0	5.277
1126	0	5.2897
1492	1	5.2944
127	0	5.2967
46	0	5.2999
385	0	5.3123
594	1	5.3254
1175	0	5.3362
151	0	5.342
385	0	5.3433
1235	1	5.3686
829	0	5.3886
1147	1	5.4001
905	1	5.4096
182	0	5.4109
2161	0	5.4236
994	0	5.437
121	0	5.4416
657	0	5.4561
116	0	5.5035
515	0	5.5066
912	0	5.5091
100	0	5.528
881	0	5.5361
400	0	5.5404
444	1	5.5599
1826	0	5.5685
446	0	5.5726
40	0	5.5783
38	1	5.5801
890	0	5.5802
307	1	5.5944
964	0	5.5998
839	0	5.613
39	0	5.6241
568	0	5.6273
489	0	5.6359
215	0	5.64
653	1	5.6445
297	0	5.6647
479	0	5.6803
1932	0	5.7047
1233	0	5.7344
49	0	5.7392
578	0	5.7426
626	0	5.7532
361	0	5.7542
550	0	5.771
529	0	5.7798
625	1	5.8189
61	0	5.8212
1060	0	5.874
253	0	5.8781
1118	0	5.886
365	0	5.8861
282	1	5.8932
231	0	5.9008
1499	1	5.9273
336	1	5.9377
60	0	5.9434
44	0	5.9545
107	0	5.9789
1778	1	5.9964
197	0	6.0155
1479	0	6.0312
1728	0	6.032
929	1	6.0354
124	1	6.0477
1600	1	6.0573
392	0	6.0635
1135	1	6.0751
785	0	6.1107
730	0	6.1209
600	0	6.1298
535	0	6.1358
775	0	6.1403
181	0	6.1479
669	0	6.1487
926	0	6.1509
689	0	6.1575
1725	1	6.1705
190	0	6.1743
670	0	6.18
354	0	6.1871
154	1	6.1912
764	0	6.2011
869	1	6.2169
582	0	6.2178
826	1	6.227
2146	0	6.2437
303	1	6.2915
84	0	6.2993
224	0	6.2996
35	0	6.3073
701	1	6.3418
382	0	6.3439
677	1	6.3522
141	0	6.353
607	0	6.3597
476	0	6.3694
634	0	6.3764
414	0	6.379
1209	1	6.3969
34	0	6.4021
179	0	6.4242
467	0	6.4364
62	0	6.4411
328	0	6.4726
466	0	6.4761
383	0	6.4862
586	1	6.4889
864	1	6.4947
351	0	6.4948
339	1	6.5071
539	0	6.5072
842	0	6.5153
1501	1	6.5154
610	0	6.5305
995	1	6.5421
405	0	6.5421
1379	1	6.581
582	1	6.5864
603	0	6.5872
84	0	6.5891
174	0	6.5901
97	1	6.5925
79	0	6.6023
53	0	6.6212
40	0	6.6222
882	0	6.6598
161	1	6.6635
567	0	6.6673
163	0	6.6841
33	1	6.6863
99	0	6.6947
531	0	6.719
254	0	6.7458
761	0	6.7572
1369	0	6.7644
578	0	6.7782
2067	0	6.7803
139	1	6.7807
598	1	6.7896
214	0	6.8114
336	1	6.8169
526	0	6.8317
791	0	6.8358
944	0	6.8359
460	1	6.8571
415	0	6.8605
392	0	6.8606
879	1	6.8706
614	0	6.872
414	1	6.8862
910	0	6.8919
422	0	6.8958
376	1	6.9003
760	1	6.9048
718	0	6.9053
886	0	6.9102
666	1	6.9109
498	0	6.9311
651	0	6.9375
455	0	6.9424
167	1	6.9447
165	0	6.9466
323	0	6.953
218	0	6.9659
1700	0	6.9827
1686	0	6.988
36	0	6.9935
711	1	6.9953
225	0	7.0072
674	0	7.0101
1194	1	7.0121
370	0	7.0471
522	0	7.0573
536	0	7.069
457	0	7.0795
480	0	7.08
50	0	7.0865
1170	0	7.0937
993	0	7.1012
39	0	7.1048
370	1	7.1119
1239	0	7.1223
550	1	7.1278
827	0	7.1355
740	0	7.1489
35	0	7.1514
418	0	7.1651
274	1	7.1658
630	0	7.1842
1178	0	7.1864
275	1	7.2014
89	0	7.2123
370	0	7.2171
54	0	7.222
626	1	7.2227
74	1	7.2397
257	1	7.244
678	0	7.2459
44	0	7.2476
340	1	7.2684
469	1	7.2855
1431	0	7.288
40	0	7.2905
547	0	7.2993
197	0	7.3243
354	1	7.3247
70	0	7.3404
950	1	7.3414
912	0	7.3462
424	0	7.3521
551	0	7.3526
131	0	7.3687
260	1	7.3809
95	0	7.3965
715	0	7.4096
605	0	7.412
411	0	7.4146
280	0	7.4307
361	0	7.4408
237	1	7.4633
553	0	7.4714
258	1	7.4721
186	0	7.4932
610	0	7.4983
182	0	7.5001
536	0	7.5196
1332	0	7.5205
58	1	7.5249
677	0	7.5269
1375	0	7.5278
129	0	7.5285
791	0	7.5599
603	0	7.57
1202	0	7.5704
444	1	7.5711
628	1	7.572
591	0	7.5794
630	0	7.5849
1258	1	7.5851
1081	1	7.5942
87	0	7.5969
455	0	7.5996
250	1	7.6073
1126	0	7.6085
287	0	7.6394
264	0	7.6495
705	0	7.6611
1945	0	7.6676
949	1	7.6744
434	1	7.6744
62	1	7.6744
1498	1	7.7067
321	1	7.7192
904	0	7.7269
268	1	7.7303
457	1	7.7383
1357	1	7.7386
44	0	7.7401
417	0	7.745
116	1	7.7641
464	1	7.7649
186	0	7.7678
321	1	7.8323
87	1	7.8645
999	1	7.8741
1110	0	7.8774
761	0	7.8919
1454	1	7.8942
1189	0	7.9114
614	1	7.9345
189	1	7.9725
500	1	7.9775
531	0	8.0633
255	0	8.0773
624	1	8.0778
1043	1	8.092
310	0	8.1272
1893	0	8.1414
118	1	8.1556
855	1	8.1839
468	1	8.1887
246	0	8.207
478	1	8.2176
100	0	8.2267
184	0	8.2536
325	0	8.2589
244	1	8.319
1246	0	8.3342
33	0	8.3347
481	0	8.345
745	0	8.3621
913	0	8.4008
807	1	8.4125
1171	1	8.427
445	0	8.4326
593	1	8.4383
369	0	8.4641
34	0	8.4944
508	0	8.5196
372	0	8.5405
686	0	8.5436
66	0	8.5525
1229	1	8.5548
429	1	8.5612
121	1	8.5749
800	0	8.6262
173	1	8.6294
119	1	8.6354
167	1	8.7154
366	0	8.7264
507	0	8.7908
230	0	8.7944
91	1	8.802
777	1	8.8333
557	0	8.8532
1288	1	8.8581
574	1	8.8621
224	0	8.8713
417	0	8.8843
731	1	8.9758
1073	1	9.1351
1293	1	9.1402
164	0	9.3421
824	0	9.4701
653	0	9.8268
