# Supplementary material for: CDCA2 promotes lung adenocarcinoma cell proliferation and predicts poor survival in lung adenocarcinoma patients
Source: Oncotarget. 2017 Feb 19;8(12):19768–79. doi: 10.18632/oncotarget.15519 (PMC5386720; doi:10.18632/oncotarget.15519)
Supplement: Supplementary file 4 [file oncotarget-08-19768-s004.xlsx]

## Sheet: sTable 1
Gene symbol	Pearson r value (high→low)
CDCA2	1
ESCO2	0.898483
TPX2	0.883808
NCAPG	0.875939
HJURP	0.87536
BUB1B	0.873946
PBK	0.873883
KIF11	0.873255
PRC1	0.868169
DLGAP5	0.867584
KIF23	0.86477
NUSAP1	0.862617
CCNA2	0.86007
NCAPH	0.860019
SKA1	0.859426
KIF4A	0.859324
BUB1	0.858632
SGOL1	0.858373
ASPM	0.856955
CDCA5	0.852418
KIF14	0.851669
ARHGAP11A	0.851106
NDC80	0.850051
CKAP2L	0.849468
CCNB2	0.848783
GTSE1	0.848472
CENPA	0.847148
TTK	0.845899
MCM10	0.844365
CEP55	0.843901
KIF2C	0.842701
KIF15	0.842673
MELK	0.841455
CENPE	0.841176
PLK1	0.841112
RRM2	0.838599
KIFC1	0.838253
PLK4	0.83759
DEPDC1	0.836701
CDCA8	0.836043
KIF20A	0.834222
EXO1	0.834037
SKA3	0.833241
NEK2	0.832543
SPAG5	0.830761
FOXM1	0.830359
RACGAP1	0.830161
FAM72B	0.825976
TOP2A	0.825747
CDC20	0.824769
KIF18B	0.82464
ESPL1	0.823976
CCNB1	0.823696
NUF2	0.822602
SPC25	0.822129
MKI67	0.818915
CDK1	0.818029
FANCI	0.816815
KIAA1524	0.811992
ZWINT	0.811592
CENPF	0.810854
C15orf42	0.810522
CENPI	0.807807
FAM72D	0.807665
BIRC5	0.806233
DEPDC1B	0.805827
CDC25C	0.805618
RAD54L	0.80164
CASC5	0.800526
CDKN3	0.799377
GSG2	0.799027
CDC6	0.798238
ERCC6L	0.797804
POLQ	0.797694
FAM72A	0.797597
AURKB	0.797518
MYBL2	0.797434
ORC1L	0.795777
TROAP	0.795364
DTL	0.794905
KPNA2	0.794507
CDCA3	0.793724
MAD2L1	0.793547
RAD51	0.791593
ANLN	0.790405
CDC25A	0.789861
CHEK1	0.788191
BLM	0.787386
SGOL2	0.787026
FAM64A	0.78429
CDC45	0.783759
LMNB1	0.780646
HELLS	0.779893
DIAPH3	0.779596
UHRF1	0.779242
STIL	0.778155
C12orf48	0.775267
SHCBP1	0.775087
FEN1	0.774036
FAM54A	0.771848
RAD51AP1	0.770358
HMMR	0.769834
AURKA	0.768673
C11orf82	0.768294
KIF20B	0.765037
OIP5	0.763309
ASF1B	0.762785
NCAPG2	0.759931
C1orf135	0.756953
CLSPN	0.756417
UBE2C	0.755604
MCM6	0.754539
KIF18A	0.753781
PRR11	0.753093
BRCA1	0.751684
TACC3	0.746467
GINS1	0.744317
ORC6L	0.742796
SPC24	0.742759
KIAA0101	0.741797
CENPO	0.741745
MCM4	0.741222
ARHGAP11B	0.739561
TYMS	0.739065
ZNF367	0.737477
DSCC1	0.737073
CDT1	0.735831
CENPW	0.735044
FBXO5	0.733389
E2F2	0.73318
FANCB	0.732218
EPR1	0.731128
DBF4	0.730888
UBE2T	0.730622
FAM83D	0.730462
ECT2	0.730337
IQGAP3	0.728058
TRIP13	0.725662
BRIP1	0.723214
C17orf53	0.720297
POLE2	0.717582
CKAP2	0.715201
ATAD2	0.714443
XRCC2	0.711947
MND1	0.711919
FANCD2	0.711877
EZH2	0.711175
MCM2	0.710886
PKMYT1	0.71056
FAM111B	0.709915
C9orf140	0.706589
WDR76	0.706581
TMPO	0.704902
CENPK	0.704861
EME1	0.70482
WDHD1	0.704424
CENPN	0.704286
POC1A	0.704181
GINS4	0.703728
ZWILCH	0.703693
E2F8	0.703265
TIMELESS	0.698978
NCAPD2	0.696656
INCENP	0.694661
GINS2	0.692421
RFC4	0.692243
KNTC1	0.690633
MLF1IP	0.68715
SMC2	0.686177
CDC7	0.686015
PSRC1	0.684693
E2F7	0.682232
C9orf100	0.67965
KIF4B	0.679301
NEIL3	0.678938
CENPH	0.677778
DNAJC9	0.67685
MASTL	0.675633
RFC3	0.673253
LOC100128191	0.672409
RFC5	0.668867
CDK2	0.668426
HMGB2	0.66811
BRCA2	0.666886
ATAD5	0.666534
TRAIP	0.66619
TOPBP1	0.664523
TK1	0.659893
GEN1	0.659107
UBE2S	0.658844
CCNF	0.658343
CHAF1A	0.658087
MTHFD2	0.657571
PTTG1	0.655262
WDR67	0.654778
PIF1	0.653885
R3HDM1	0.650192
C15orf23	0.650138
CENPL	0.650107
E2F1	0.649884
CCNE1	0.649073
RAD54B	0.648371
POLA2	0.647772
H2AFZ	0.647694
CCNE2	0.64627
DNA2	0.646211
C1orf112	0.644576
TUBA1B	0.644262
C13orf34	0.642943
SASS6	0.639728
C5orf34	0.639041
FANCG	0.637246
MCM7	0.636417
MTBP	0.635066
SUV39H2	0.634269
FBXO45	0.632859
PSMC3IP	0.630198
PRIM1	0.630025
VRK1	0.629124
CENPM	0.628226
LMNB2	0.627236
CCDC99	0.625426
CHAF1B	0.62402
GINS3	0.623318
MCM8	0.622464
CDCA4	0.620589
GMPS	0.620407
UNG	0.617812
PCNA	0.61678
BRI3BP	0.616137
PDSS1	0.615226
GPR19	0.61343
C18orf54	0.612666
POP1	0.6067
FANCA	0.605745
C21orf45	0.605463
CTSL2	0.604845
RBL1	0.604094
DONSON	0.603658
RRM1	0.603139
RECQL4	0.602579
UCK2	0.601332
CKS2	0.600768
CSE1L	0.59955
SKP2	0.597966
RNASEH2A	0.596682
KPNB1	0.596395
CEP78	0.595943
TCF19	0.595044
NUP205	0.594991
DENR	0.594779
MPHOSPH9	0.593453
SCLT1	0.589276
WDR62	0.588192
TUBB	0.586321
TMEM48	0.585563
DSN1	0.585009
C4orf46	0.584929
HAUS6	0.584419
TUBA1C	0.583188
H2AFX	0.582848
KIF24	0.581525
NCAPD3	0.577698
MSH2	0.577634
C16orf59	0.574465
MSH6	0.573775
C6orf167	0.573403
DBF4B	0.572185
RANBP1	0.571621
STMN1	0.571473
EPT1	0.570071
BUB3	0.56989
PATL1	0.569309
PAICS	0.569094
CKS1B	0.568857
TMEM194A	0.567117
TDG	0.565338
THOC4	0.565058
TTF2	0.563469
CHEK2	0.561758
SUV39H1	0.561445
RBM28	0.560363
PPAT	0.559664
DNMT3B	0.558521
POLE	0.557749
MTL5	0.557487
PPIL5	0.556301
NUP37	0.555065
RAN	0.554481
PPM1G	0.554279
GMNN	0.553939
PSMD12	0.553088
SSX2IP	0.552174
RDM1	0.551809
MCM3	0.550727
CCDC150	0.549259
SNRPA1	0.54849
SNRPD1	0.546794
TARS	0.54503
C16orf75	0.544298
TIPIN	0.5432
CKAP5	0.543049
FBXO43	0.542345
FANCM	0.540896
HDAC2	0.540593
HMGA1	0.539679
WDR75	0.53947
XPOT	0.539168
CCDC18	0.536702
C19orf40	0.536648
NUP155	0.536622
RFWD3	0.536346
GAS2L3	0.536268
RNASEH1	0.536186
HSPD1	0.534615
GGH	0.534441
LOC399815	0.534075
DDX39	0.533569
LYAR	0.532419
XPO1	0.531946
B3GNT5	0.531833
NAA15	0.53081
SNRPF	0.530254
GAPDH	0.529986
MCM5	0.529941
TUBG1	0.529731
SMC4	0.529143
WDR43	0.527994
LIN9	0.52742
RACGAP1P	0.526614
C9orf40	0.525606
KPNA4	0.524769
NEDD1	0.523368
WHSC1	0.522566
CEP152	0.522122
TRIM59	0.521797
DKC1	0.520522
PLOD2	0.520349
UBA6	0.520308
PGAM5	0.519469
FAM136A	0.519362
PHF19	0.518948
PAWR	0.516017
PA2G4	0.515351
CCDC58	0.514061
EIF4EBP1	0.513614
PSMD11	0.51185
E2F3	0.511072
PRPF40A	0.510498
NAA50	0.510369
RFC2	0.509858
C4orf21	0.509817
CCDC34	0.508825
RNF34	0.508779
DTYMK	0.508627
EIF2C2	0.508238
SENP1	0.508222
DNMT1	0.507684
TTL	0.507569
GABPB1	0.507352
C6orf150	0.506292
LOC647946	0.506053
NUP107	0.505998
MYO19	0.505848
CCT5	0.503922
SLC2A1	0.503781
ABCE1	0.502858
OPA1	0.502701
HYLS1	0.501726
AGMAT	0.500327
PRPF4	0.498697
SSRP1	0.498118
CPSF3	0.497334
CSTF3	0.496718
SUZ12	0.496441
NAA25	0.496375
FAM40B	0.494668
VRK2	0.49431
ACTL6A	0.493528
PPIF	0.493507
LIN54	0.493061
DEK	0.492968
WDR12	0.492651
C12orf11	0.492549
MEST	0.491985
SMC6	0.490946
ERI1	0.490648
DHX36	0.490648
PRTFDC1	0.489764
GPI	0.489481
MFSD2B	0.489159
ZNF695	0.488753
C14orf145	0.488645
MTA2	0.486839
ERO1L	0.486734
ARNTL2	0.485765
PTTG3P	0.485177
RSRC1	0.485001
CTPS	0.484878
TMTC3	0.484406
SAAL1	0.484209
CCDC138	0.483808
NCBP1	0.483458
RQCD1	0.483305
TMEM206	0.483249
SPATS2	0.48304
RAB3B	0.482792
MAPRE1	0.482331
PPP1CC	0.482127
C19orf48	0.48179
GNPNAT1	0.481528
TCP1	0.481309
SET	0.481031
YWHAG	0.480769
LSM12	0.480668
MYBL1	0.47928
NFKBIL2	0.478877
LBR	0.477844
ATP13A3	0.477679
EFTUD2	0.477625
MTHFD1	0.477424
TEX10	0.476728
C18orf56	0.476448
SFRS9	0.475541
NUDT1	0.475047
ZC3H15	0.474778
USP1	0.474724
FIGNL1	0.474585
PSMD2	0.474458
NOP56	0.47441
PWP1	0.474375
RAD18	0.474285
ANAPC7	0.473753
G2E3	0.472998
GTF2E2	0.472437
PRKDC	0.472299
RAB10	0.471554
CHORDC1	0.470692
EIF4A3	0.47053
FARSB	0.470394
IGF2BP3	0.470185
RBM17	0.470175
MARS	0.470042
TEAD4	0.46981
PFKP	0.469796
EXOSC2	0.469474
C9orf30	0.46931
C1orf96	0.469297
NOL10	0.469115
TOMM40	0.46854
DRP2	0.467912
CDC27	0.467695
PSMD1	0.467521
KIF3C	0.467338
C3orf26	0.467153
EIF2AK2	0.466559
MLLT11	0.466246
SFXN1	0.465815
NUP62	0.465375
HPDL	0.464892
NRM	0.464761
TPRKB	0.464527
TPI1	0.464142
PSMD14	0.46406
HIST1H3B	0.463989
WASF1	0.463891
EED	0.463451
XPO5	0.462683
MMP12	0.462569
HIST1H2BO	0.462318
MRPL47	0.462225
HNRNPR	0.46209
KRR1	0.461821
PSAT1	0.461816
LOC221710	0.461071
ACTR3	0.460629
YEATS2	0.459956
CSTF2	0.459535
CENPP	0.45902
GNG4	0.458978
SKA2	0.458784
C6orf182	0.458262
AK3L1	0.457428
DNM1L	0.457375
BRIX1	0.456688
NOL11	0.45644
ELOVL6	0.456252
MAPK6	0.456012
RECQL	0.455504
MGC87042	0.455433
USP14	0.455333
NUP85	0.455241
C2orf48	0.455164
HPRT1	0.455096
PGAM1	0.455085
IL12RB2	0.454926
EIF2S2	0.454513
EIF2S1	0.454443
KHDRBS1	0.454236
SLC16A1	0.454174
PAK2	0.453893
PFN2	0.453764
BARD1	0.453045
UBA2	0.452985
AGPAT5	0.452495
EXOSC3	0.452224
DNAJC2	0.452128
SLC39A14	0.452101
C13orf27	0.449687
WRN	0.449205
CCRN4L	0.449132
POLD3	0.448973
PAK1IP1	0.448924
CCT7	0.44883
OLA1	0.448481
PSME4	0.448303
IMMT	0.448247
OBFC2B	0.448108
SFPQ	0.44773
HAT1	0.447721
MTIF2	0.447493
CHCHD3	0.44719
CUL2	0.446858
SCML2	0.446388
SUPT16H	0.445893
SMS	0.445589
SFRS1	0.445036
SSB	0.444942
VPS33A	0.444575
C14orf106	0.44451
TAF5	0.444461
SLC7A5	0.444328
ZC3H8	0.444241
SEC23A	0.44361
LIG1	0.443277
URB2	0.443183
SAE1	0.443173
PNPT1	0.443036
CCDC77	0.442755
HDGF	0.442091
DHX37	0.442002
SYCE2	0.441385
PDK1	0.441242
GTPBP4	0.44103
DDX55	0.44029
POLR3D	0.43988
ANKRD32	0.438869
ADA	0.438519
STC2	0.438269
SHMT2	0.437737
SHOX2	0.437265
REEP4	0.437033
THOP1	0.436557
DARS2	0.436351
DDX52	0.436232
UBE2V2	0.435616
TPM3	0.435596
DCUN1D5	0.435251
MRPL42	0.434873
COCH	0.434415
NRAS	0.434281
SRPK1	0.434191
DNAJB11	0.43409
DDX12	0.434028
HNRNPL	0.433921
ARL5B	0.433114
NOP58	0.43307
PSME3	0.433035
HSPA14	0.432791
CAD	0.432724
GUCA1A	0.432572
MAP6D1	0.431775
PARP2	0.431707
MTHFD1L	0.431615
GAL	0.4312
NME1	0.431086
PTBP1	0.430568
FGFR1OP	0.430296
C11orf84	0.430072
ANKIB1	0.429956
TRA2B	0.429752
RMI1	0.429643
GZMB	0.429062
SLC7A1	0.428683
NMD3	0.428527
LRRC59	0.42839
FSD1	0.428337
ACRV1	0.427378
LOXL2	0.427318
CCT4	0.426961
C13orf37	0.42635
RIF1	0.426242
HLTF	0.42575
STIP1	0.425529
RIPK2	0.425025
CALU	0.424963
PGM3	0.42492
PRPF19	0.424913
STRAP	0.424893
CDK5R1	0.424512
RUVBL1	0.424331
CYCS	0.423631
SART3	0.423499
RIOK1	0.423282
HMGXB4	0.423188
CENPQ	0.423094
KIAA0406	0.422998
MRPL3	0.422636
FXR1	0.422571
KCND2	0.422543
ARL6IP1	0.422507
KIR2DL4	0.422415
SLC38A1	0.422394
LOC339674	0.421933
ASAP1	0.421892
LRRC42	0.421588
TOMM70A	0.420856
C20orf72	0.420833
CCDC86	0.420175
CCT6A	0.419878
CHAC2	0.419683
CMAS	0.419617
TMEFF1	0.419572
STC1	0.419277
TMEM38B	0.419063
YWHAQ	0.418834
TFRC	0.418672
DHFR	0.418531
MRPS30	0.418458
PCGF6	0.418434
POLR3G	0.418162
NUP210	0.417866
ACLY	0.417376
MTPAP	0.416872
IARS	0.416782
NAA35	0.416365
FBXO30	0.416331
CCDC43	0.416031
WBP11	0.415986
AURKAPS1	0.415742
NCL	0.415299
RPF2	0.415218
SMC3	0.415159
YARS2	0.414569
ADAM12	0.414526
CCT3	0.414411
SNRPB	0.413599
DSP	0.41359
OR51E1	0.413341
GLT25D1	0.412913
LSG1	0.412892
MRPL37	0.412863
UTP6	0.412658
CBX1	0.412528
TIMM8A	0.412028
CDH24	0.412024
WDR53	0.411844
RPE	0.410698
PDCD5	0.410436
MAK16	0.410262
C1orf163	0.410111
C1QL4	0.409777
CCDC59	0.409506
ANAPC1	0.409354
TRPA1	0.409204
NOP2	0.409188
ANP32B	0.409188
QSOX2	0.409068
ARL6IP6	0.408676
CDK8	0.408254
RPAP3	0.408206
SR140	0.40744
EXOC5	0.40735
SETD8	0.407085
HNRNPD	0.406666
NUDCD1	0.405892
CENPJ	0.40575
SRGAP1	0.405568
CPSF2	0.405499
UTP20	0.405236
XRCC3	0.40515
STAT1	0.404924
RTTN	0.404812
TAF2	0.404489
PUS7	0.404398
TWF1	0.404199
INHBE	0.403855
MAPKAPK5	0.403772
METTL8	0.403639
ATP1B3	0.403267
FADS1	0.403054
EXOSC9	0.40304
HNRNPA3P1	0.402921
DDX11	0.402512
POPDC3	0.402494
KHSRP	0.402392
BOLA3	0.402208
CHFR	0.401818
ASNS	0.401807
ATP5B	0.401657
LOC441089	0.401517
DMC1	0.40122
TEX15	0.401099
TOMM5	0.400787
GTF2E1	0.400262
FUCA2	0.400231
GPSM2	0.399806
GPC6	0.399568
C12orf43	0.399456
NBN	0.39945
NASP	0.399413
NFXL1	0.399402
UBE2N	0.399099
C7orf68	0.398775
ACOT7	0.398457
SPHK1	0.398122
ALG10	0.397687
TXNRD1	0.397494
RCOR2	0.397309
GARS	0.397123
RFFL	0.397081
CEP135	0.396967
POLR2D	0.396763
PPID	0.396715
LTV1	0.396654
LOC81691	0.39658
POFUT1	0.395589
TFDP1	0.395577
C1orf61	0.395409
ECE2	0.394982
C12orf34	0.394938
C20orf20	0.394708
MOBKL1B	0.394413
MT1H	0.394076
TMEM194B	0.394048
EHBP1	0.394027
FANCC	0.393571
PHF6	0.393551
GPRIN1	0.393458
INTS8	0.393437
C2orf69	0.393303
PFKFB4	0.393296
LRPPRC	0.393014
C15orf41	0.392881
MCF2L2	0.392423
LHX2	0.391732
DARS	0.391448
HBS1L	0.391039
HSPE1	0.390939
UMPS	0.390801
ANKLE2	0.39071
SLC20A1	0.390526
GBX2	0.390482
YWHAZ	0.390261
CCL26	0.390245
ENOPH1	0.390131
PMAIP1	0.38994
RAE1	0.389825
HIF1A	0.389813
SAP30	0.389471
SPIN4	0.389356
WDR5	0.389134
XPO7	0.388956
CLPB	0.388715
MMD	0.388635
HIST1H2BJ	0.388383
TFG	0.387902
RNFT2	0.387663
C18orf19	0.387523
ZC3HC1	0.387411
MRPS35	0.387392
MEMO1	0.38726
POLA1	0.387158
ENTPD7	0.386999
ZUFSP	0.386638
GCH1	0.386595
SNRPA	0.386496
C7orf49	0.385943
MARCKS	0.385899
MRPL11	0.385861
NOLC1	0.38585
YY1	0.385769
KCMF1	0.385226
ISY1	0.385004
TMEM185B	0.384766
KDM1A	0.384355
BYSL	0.384038
DUS4L	0.383784
SLC6A15	0.383723
PTPN11	0.383491
ERGIC2	0.383196
C12orf32	0.383039
TMEM106C	0.383018
GART	0.382948
ERLIN1	0.38288
YME1L1	0.382841
NKAIN1	0.382538
GNA13	0.382322
GLMN	0.382269
DPF1	0.3822
TFAM	0.382089
C17orf96	0.382058
SENP5	0.382017
QSER1	0.38145
IFRD1	0.381372
CEP76	0.381364
PPP1R12A	0.381363
DNMT3A	0.381111
IPO9	0.380618
SLBP	0.380568
DNAJC14	0.380299
ZNF639	0.380272
MFN1	0.380021
TAF1A	0.379999
CCNK	0.37988
LDHA	0.379721
ANP32E	0.379713
DNAJC10	0.379529
HIST1H1B	0.379293
KPNA1	0.379252
HAUS8	0.378915
RHEBL1	0.378755
NUP153	0.378567
ESF1	0.378113
USP37	0.377895
DCK	0.377741
NLN	0.377652
GLDC	0.377568
VTA1	0.377559
AGPS	0.377434
SH2D5	0.377231
SEPHS1	0.377225
DNAJA1	0.377057
AGFG1	0.37626
C2orf49	0.376243
PTPRN	0.37616
FKBP4	0.376096
XRCC5	0.375424
NDUFA9	0.374687
TBRG4	0.374424
MYL6B	0.374397
TSR1	0.37427
NT5C3	0.373994
IL1R2	0.373971
GCN1L1	0.373891
CDCA7	0.373513
VDAC1	0.373455
YES1	0.373416
PUS1	0.373308
PRDM4	0.373075
GPR97	0.373003
TDP1	0.372882
GPN1	0.372819
TRIM28	0.372817
GTF3C3	0.372802
PA2G4P4	0.372762
GREB1L	0.372675
WSB2	0.372595
TCERG1	0.372393
PCSK1	0.372314
PGAM4	0.372244
OAS3	0.371615
SYNCRIP	0.371439
APCDD1L	0.371396
HEATR1	0.371052
RAD23B	0.370919
TTPAL	0.370766
GLA	0.370396
BCCIP	0.370162
SLC5A6	0.369767
ZNF473	0.369705
SMNDC1	0.369695
PRMT1	0.369086
TUBB3	0.369052
HAUS1	0.368964
HOXD11	0.368851
STOML2	0.368839
MTCH2	0.368721
MURC	0.368388
AVL9	0.368262
UBXN2A	0.367973
UTP18	0.367886
SRPK2	0.367775
RPL39L	0.367714
PNP	0.367514
SYNJ2	0.36743
CS	0.367152
C13orf29	0.367119
PFDN4	0.3668
PSMC4	0.366775
RAD21	0.366744
METTL2A	0.36674
YKT6	0.36671
LOC100131551	0.366629
CACYBP	0.366612
PIGW	0.3665
CKAP4	0.366392
MRPL15	0.366254
EIF2B1	0.366105
GREM1	0.365829
GANAB	0.36577
HOXD13	0.365289
IGF2BP1	0.36528
SBNO1	0.365228
RIMS2	0.365185
VANGL1	0.365127
LCLAT1	0.36499
ELOVL4	0.364801
C3orf37	0.364774
SLC12A8	0.364723
MPP6	0.364675
RPP30	0.364555
ELAVL1	0.363982
NRBP1	0.363705
VDAC2	0.363627
SEH1L	0.363538
ZYG11A	0.362775
CCAR1	0.362491
G3BP1	0.362441
UBE2R2	0.36235
ORC2L	0.36214
GATSL1	0.362051
PARP1	0.361488
SV2A	0.361478
AIMP2	0.361419
NSUN2	0.361402
CCDC88A	0.361277
INTS7	0.361185
SAMD8	0.360858
DDN	0.360842
GSTCD	0.360751
ATP2B1	0.360738
C14orf80	0.360614
OTUD6B	0.359989
MKI67IP	0.35997
LARP4	0.359958
U2AF2	0.359949
PNMA1	0.359843
PYGL	0.359611
PUS7L	0.35955
NKIRAS2	0.359311
SNF8	0.359258
MAGEA6	0.358888
ADAMTS4	0.358833
ADAM17	0.358799
TMEM132A	0.358792
CBX2	0.358792
ERMP1	0.358515
EGLN3	0.358478
CNOT7	0.358444
MED6	0.358139
VDAC3	0.358044
ZNF146	0.357897
GPR115	0.357886
SACS	0.357778
POLR3A	0.357774
CEBPG	0.357751
LIN28B	0.357174
DENND1A	0.356909
ZRANB3	0.356882
DHX57	0.356857
DDX18	0.356764
POLR1A	0.356561
ZNF286A	0.356304
RALA	0.356092
TTLL4	0.356079
RRP1B	0.356072
UCHL3	0.356067
CBX3	0.35588
CFL1	0.355678
SSTR2	0.355602
MAGEA3	0.355497
TNPO3	0.35518
ILF2	0.355049
DVL3	0.354957
DCLRE1B	0.3548
GBP1	0.354712
HN1	0.354485
DIP2B	0.354256
LRRC40	0.3542
RANGAP1	0.354083
CDC123	0.354043
FAM104A	0.35393
ORC5L	0.353777
YBX1	0.353635
ABCF2	0.353547
KIAA0090	0.353388
ATIC	0.35338
EEF1E1	0.353172
FAM24B	0.353131
CDV3	0.353012
PNO1	0.352812
HSP90AA1	0.352699
SLC25A13	0.352698
EIF5AL1	0.35264
MFI2	0.352638
IGF2BP2	0.352633
FBL	0.352632
TRMT6	0.352603
RBBP7	0.352553
BZW1	0.352446
DDX10	0.352299
C10orf18	0.352188
PDCL3	0.352188
PAXIP1	0.352151
MAGOHB	0.351735
PTGES3	0.351726
SMARCD1	0.351702
CSAG3	0.351676
C10orf12	0.351556
TCOF1	0.351104
KIAA1731	0.350674
FIP1L1	0.3504
PGK1	0.350317
RAD51C	0.350118
GTF3C2	0.350027
CHRNA5	0.350008
LUZP6	0.349718
EIF3B	0.349665
LRFN4	0.349512
SIP1	0.349489
MRPL19	0.349466
ZNF643	0.349363
LSM5	0.349349
ZBTB2	0.349306
C3orf21	0.34914
NETO2	0.349093
BMS1	0.349026
ALKBH2	0.348913
FAM91A1	0.348771
LEO1	0.348756
CLGN	0.348625
DYNLL1	0.348444
ZNF488	0.348296
CDH18	0.348188
SNRPG	0.348059
DCUN1D1	0.347968
GFM1	0.347898
?|10431	0.347826
STXBP5L	0.347677
CBLL1	0.34715
GTF2H3	0.347036
PTCD3	0.346986
FAM60A	0.346923
CASP8AP2	0.346897
HNRNPA2B1	0.346413
HNRNPC	0.346362
SMPD4	0.34632
FAM199X	0.346313
DDX21	0.346119
SNW1	0.346114
GCLC	0.345952
PITPNB	0.34577
BRAP	0.345768
NUDT3	0.345674
C10orf119	0.345508
SERBP1	0.345442
SUPV3L1	0.345435
HAUS2	0.34531
TMEM158	0.345261
MYLK2	0.345214
CDK4	0.345082
HIST1H2AL	0.345031
SUDS3	0.345001
C2orf44	0.344997
RPP40	0.344891
HIST1H2AH	0.344687
TERT	0.344586
MED27	0.344255
METTL4	0.34408
KIAA0020	0.343704
C14orf118	0.343608
LLPH	0.343536
ANKLE1	0.343453
RNF26	0.34299
QTRTD1	0.342881
METTL2B	0.342546
NUP50	0.342525
DLEU2	0.342505
NBPF4	0.342455
POP7	0.342292
RG9MTD1	0.342163
FIGN	0.342036
DCAF13	0.342021
NAMPT	0.341997
RAB35	0.341978
CCT2	0.341976
PVR	0.34195
NKRF	0.341886
AACS	0.3417
GOLT1B	0.341695
L2HGDH	0.341645
SLC2A5	0.341589
EIF5B	0.341498
TCF3	0.341422
DCLRE1A	0.341091
DNTTIP2	0.340914
CAPZA1	0.340881
ARID3A	0.340814
PSMB7	0.340699
KIF2A	0.340693
CARS	0.340605
RCC2	0.340595
FYTTD1	0.340503
MRPL9	0.340328
SMC1A	0.340323
GATC	0.340296
HIST1H2AG	0.340147
MRPS22	0.339969
TSSC1	0.339921
MAP4K4	0.339842
CTHRC1	0.339791
SLC6A17	0.339748
MDC1	0.339582
PIGX	0.339577
ELK1	0.339555
FASTKD1	0.339497
KCNMB4	0.339273
CORO1C	0.338719
HIST1H2BH	0.338451
CNIH2	0.33826
PKP2	0.338253
LOC642846	0.338153
UBE2MP1	0.338003
DDX47	0.337964
ACTR6	0.33793
ZNF131	0.337776
UHRF1BP1L	0.337744
PDCD10	0.337651
TLK1	0.3375
SSBP1	0.337393
GABRQ	0.336913
NRD1	0.336877
CXCL10	0.336731
HIST1H3C	0.336576
ACAT2	0.336556
PPP4R2	0.336507
GTF3C5	0.336278
FANCL	0.335981
CELSR3	0.335979
IFNG	0.335946
TAF6	0.335915
EIF5A	0.335884
ACP1	0.335809
GPR180	0.335752
SEC61A2	0.335561
MRPL35	0.335365
C20orf141	0.33535
PPIL1	0.335142
BEST3	0.335069
CAND1	0.335021
ALX1	0.334703
C20orf24	0.334559
GPR37L1	0.334329
PTMA	0.333995
SERPINB5	0.333799
PATE2	0.333781
UBE2D1	0.333608
CHST11	0.333577
C12orf29	0.333089
SFRS2	0.333024
MAGEA2	0.332832
GNAI3	0.332648
HOMER1	0.332623
FGD1	0.3326
GPC2	0.332574
ISG20L2	0.332505
NAA38	0.332351
ZNF280A	0.332189
C10orf2	0.332161
SULF1	0.331779
RTCD1	0.331484
CDKN2D	0.331414
NUP93	0.331391
WARS	0.331249
KCTD9	0.330944
MTMR2	0.330891
REPS1	0.330787
DDX23	0.33057
HELB	0.330317
MRPL12	0.330302
C5orf46	0.330278
SP6	0.330264
SH2D2A	0.330003
HNRNPK	0.329884
PSMB2	0.329554
FUBP3	0.329502
C12orf24	0.329443
AP1AR	0.329417
SF3B2	0.328539
PSME2	0.328438
PRMT5	0.328412
LRP12	0.328324
MRE11A	0.328293
OR2B6	0.328193
CSNK2A1	0.328029
SFRS13B	0.328028
IPO4	0.327999
CCT8	0.327989
PAQR9	0.327918
PGM2	0.32783
LRP8	0.327823
PAFAH1B3	0.327571
NCBP2	0.327327
ZC3HAV1L	0.327149
KREMEN2	0.32713
TRIB3	0.326996
COL11A1	0.326954
FKBP3	0.326684
MPHOSPH10	0.326462
DLL3	0.326425
POLD1	0.326416
TBC1D7	0.326358
LOC727896	0.326353
ISM2	0.326198
ZCCHC8	0.32595
E2F6	0.325944
PPP2R1B	0.325935
ATL3	0.325872
MTRF1L	0.325797
C1QTNF6	0.325768
PAPOLA	0.325517
NUS1	0.325468
RGS20	0.325398
UBXN7	0.325153
ADIPOR2	0.325091
CDK12	0.324998
PI15	0.324843
ACYP1	0.324781
ITGA5	0.324605
HSP90B1	0.32445
FOXG1	0.32439
HNRNPM	0.324276
NUDT15	0.324261
MAGOH	0.32421
KIF22	0.324185
PFDN2	0.324112
SNHG1	0.324087
ZNF259	0.32401
HMX2	0.32385
TFDP2	0.3237
SPATA5	0.32365
TOP3A	0.32364
SLC4A1AP	0.32351
C16orf88	0.32333
UCHL5	0.323293
SIGMAR1	0.322484
TMEM65	0.322341
LOC147804	0.32232
ATP2A2	0.321885
C4orf43	0.321661
RNGTT	0.321304
SLC36A4	0.321249
TSN	0.321188
UBE2F	0.320583
EIF2C3	0.320398
PPP2R5E	0.32038
SC65	0.320305
C12orf70	0.319878
FADS2	0.319727
BICD1	0.319691
SRM	0.319594
SRRT	0.319526
METTL5	0.319482
HIST2H2AC	0.31943
COQ3	0.3193
WT1	0.319255
HSPA13	0.319084
IPO8	0.318986
VWDE	0.318919
ARTN	0.318823
TMEM189	0.31861
LIG3	0.318487
LSM14A	0.318433
VBP1	0.318319
TADA2A	0.318316
TACO1	0.318022
ATP5G3	0.317913
TMEM69	0.317577
CAMKK2	0.317412
RBM15	0.31731
RIPPLY2	0.317285
EIF4G1	0.317179
UBE2M	0.317175
HIST1H3F	0.317009
NUP54	0.316833
MRPS17	0.316827
SNAI1	0.316631
SENP2	0.31663
HNRNPF	0.31642
NRARP	0.316367
DAZAP1	0.316329
FSCN1	0.316276
FAM162A	0.316202
ACTR2	0.316038
GAR1	0.315955
SLC25A21	0.315922
KLHL5	0.315841
HOXA11	0.315798
CCDC123	0.315599
OSGIN2	0.315522
ZW10	0.315302
CCL7	0.315226
AATF	0.31512
GNB4	0.314997
ADAMDEC1	0.31465
MAST1	0.314496
PSMA2	0.314484
EIF3J	0.314434
CSRP2	0.314326
PSMA4	0.314031
SEMA3A	0.314012
ZNF384	0.314005
RCCD1	0.313965
CDH7	0.313921
MTF2	0.313898
OR1F1	0.313881
TRIP12	0.313738
PANK3	0.313645
SELV	0.313619
CHD7	0.313405
UBE2K	0.313305
TBK1	0.313188
MRTO4	0.313154
UBAP2	0.312937
C12orf23	0.312853
ITGB1	0.312808
GBP5	0.312664
TET1	0.312594
SLC38A7	0.31256
PRR19	0.31252
IPO5	0.312458
TBP	0.312457
SP9	0.312431
MAPK8	0.312333
CAMK2N2	0.312329
UPF3B	0.312138
DLX2	0.312108
RHPN2	0.311968
HIST1H1D	0.31196
TEX19	0.31193
ZNF326	0.311817
PDCD11	0.311772
DHX33	0.311758
CPD	0.311743
SCYL2	0.311733
PSMB5	0.311712
SOHLH1	0.31171
HIST1H1E	0.311681
LOC645166	0.311536
SAP130	0.311293
TAP1	0.311008
SAPS3	0.310886
MYEOV	0.310752
MYH16	0.3106
RNASEN	0.310368
PDK3	0.310116
EPSTI1	0.310078
TNNT1	0.310032
TSC22D2	0.309851
CDC5L	0.309837
GLRX5	0.309754
WDR3	0.309728
NDUFA12	0.309572
UCHL1	0.309364
CDK16	0.309351
KIAA0586	0.309205
CEP97	0.309064
ADAMTS20	0.308937
IL27	0.308931
STEAP1	0.308772
OTX1	0.308724
FAM189B	0.308688
PSMD3	0.308567
NUP188	0.308553
RINT1	0.308414
CDKN2C	0.308352
KIAA1429	0.308298
SRP72	0.308297
KLRC3	0.308221
SMCHD1	0.308182
NDUFAF4	0.308139
DUSP4	0.308068
LILRA3	0.307971
PPT2	0.307425
TPI1P2	0.307304
DHX9	0.307262
MRPL51	0.307131
OTUB2	0.307028
PCYT1A	0.306921
SBSN	0.306901
BEND6	0.306871
COPS6	0.30683
MGC2889	0.306815
SLC44A1	0.306772
PACSIN1	0.306742
LOC127841	0.306649
PDAP1	0.306594
CASP3	0.306591
CASP2	0.306581
VTI1A	0.306545
PPME1	0.306425
C6orf195	0.306418
CHRNA9	0.306397
MDH1	0.306389
UCN2	0.306381
GMEB1	0.306132
POMP	0.306075
TUBB4	0.305788
RPAP2	0.305732
SNX6	0.305682
ARPC1A	0.305476
ALDH1B1	0.30536
FGF5	0.305355
YBX2	0.305348
NUP43	0.305341
KIAA1033	0.305176
MRPL21	0.305149
CSAG1	0.305111
TBR1	0.304995
LCTL	0.304844
GPN3	0.304722
PL-5283	0.304631
MGC72080	0.304627
CPSF4	0.304606
TARDBP	0.304451
HAPLN3	0.304375
FLJ22536	0.304317
LOC222699	0.304254
PSMA3	0.304202
PRIM2	0.304181
CTSL1	0.304161
CEBPZ	0.304128
INA	0.303971
MRPL30	0.303919
WDR4	0.303915
ZMYND19	0.303752
MRPL13	0.303671
FAM57B	0.303523
MGC45800	0.303425
IPPK	0.303399
NDUFS1	0.30334
HIST2H3C	0.303241
CPA4	0.302845
DUSP14	0.302841
RBBP8	0.302779
ABCC2	0.302691
CCL8	0.302687
C6orf115	0.302412
ADM	0.302301
HSPA4L	0.302217
USP15	0.302094
CD109	0.301987
STAG1	0.301794
LOC541471	0.301752
GMFB	0.30166
C8orf76	0.301631
C15orf48	0.301626
SNRNP27	0.301601
LYPD6	0.301335
PDRG1	0.301255
ROD1	0.301045
ERH	0.300965
CBS	0.300878
TWIST1	0.300659
HOXA1	0.300642
RPLP0P2	0.300602
ANAPC5	0.300578
PARL	0.30055
LOC729020	0.300321
C6orf129	0.300139
TLK2	0.300135
LMAN1	0.30013
UGGT1	0.300023
FAM158A	0.299986
MTERFD1	0.299971
HIST1H3I	0.299836
THOC3	0.299709
DNAH14	0.299703
ATOH7	0.299615
KCNJ10	0.299562
FOSL1	0.299454
ATXN7L3	0.299376
FOXK2	0.299353
AP2S1	0.29933
RAB39	0.299202
C12orf56	0.298891
ZNF8	0.298867
CDH2	0.298601
HSPA4	0.298505
CSNK2A1P	0.298466
KLK2	0.298377
KLF1	0.29821
PREB	0.298092
RPA3	0.298084
ZNF765	0.298048
ANGPT2	0.29802
CCDC90B	0.297983
PLAA	0.297964
GDF1	0.297886
ZNF525	0.297656
KLRC2	0.297522
ZFP64	0.297509
C3orf67	0.297451
HIST1H2AJ	0.297417
USP42	0.297384
PRAME	0.297383
CEP72	0.297337
CPT1C	0.297283
KIAA0317	0.297039
ADNP	0.296864
SGPL1	0.296794
APOO	0.296733
MAGEA12	0.296715
C16orf61	0.296526
NOL7	0.296524
EXOSC8	0.296469
UFD1L	0.295992
COPB2	0.295985
CSAG2	0.295489
CISD2	0.29543
PDHX	0.294931
C1QL1	0.294624
CCNJ	0.294484
UBE3C	0.294464
SHFM1	0.294425
DIABLO	0.29442
MRPS5	0.294332
GPR137C	0.294271
UBE2E3	0.294193
FUBP1	0.294126
VGF	0.294069
C17orf104	0.294005
ADCY3	0.293969
HPS3	0.293941
ERAL1	0.293919
SF3B4	0.293887
SOCS4	0.29383
RBM12	0.293776
PPP1R14B	0.293713
EPHA6	0.293635
PSMA5	0.29362
ZNF93	0.29361
DUSP5P	0.293603
C19orf47	0.293393
COPS8	0.293121
TMED2	0.293116
LOC100132354	0.293045
HNRPLL	0.293009
XPNPEP1	0.292599
PHTF2	0.292484
PRDM13	0.29241
POLD2	0.292281
MAGEB2	0.292262
NONO	0.292222
MAGEA1	0.292141
POLE3	0.292065
C8orf41	0.291932
PTCD1	0.291891
AP2M1	0.291848
NPEPPS	0.291816
PRPS2	0.291724
ZNF697	0.291597
C17orf42	0.291574
SUMO2	0.291563
DNAJC13	0.291511
SNRPC	0.29151
NUFIP1	0.291486
HTR1D	0.291434
CHTF18	0.291433
HAUS7	0.291383
PSMA6	0.291381
SNRPB2	0.291342
CDK5R2	0.291312
ARL9	0.291217
KCTD3	0.291172
USP10	0.291029
GSK3A	0.29087
MEX3A	0.290666
APOBEC3B	0.29065
ADAMTS5	0.290437
METTL10	0.290262
ACTN1	0.290255
ELOVL7	0.290162
SF3B14	0.290132
FKBP10	0.29012
HK2	0.289975
NAV1	0.289832
RAX	0.289709
TMEM22	0.289641
NARS	0.289506
GCLM	0.289499
PSIP1	0.289321
SPOCK1	0.289188
LOC731789	0.28917
KDELC2	0.289128
FAM161A	0.289092
RPS6KB1	0.289067
FAM49B	0.288884
PTDSS1	0.288713
AHCY	0.288688
EIF5A2	0.288602
APEX2	0.288596
B4GALT5	0.288505
SAC3D1	0.28836
LINGO2	0.287896
KIAA1715	0.287824
GTF3C6	0.287728
MCHR1	0.287616
BAG2	0.28739
PCBP2	0.287352
PTHLH	0.28723
DSC2	0.287175
VAX1	0.287093
TREML3	0.286964
TMX1	0.286952
DPYSL5	0.286752
RUVBL2	0.286704
C12orf45	0.286641
MAGEA11	0.286554
NIF3L1	0.286365
SCARB1	0.286304
CTCFL	0.286208
HIST1H2BF	0.286023
BCL2L12	0.286022
SH3BP1	0.285871
SLC15A4	0.285679
STXBP5	0.285647
MAP3K7	0.285643
PPHLN1	0.285591
FAM98A	0.285566
CDC25B	0.285328
C12orf4	0.285309
PKM2	0.285288
ANKRD27	0.28504
RPS6KC1	0.285034
GSK3B	0.284975
MARCKSL1	0.284823
TTLL7	0.284716
LOC148709	0.284577
PITPNC1	0.284549
C5orf22	0.284505
SLC25A32	0.284442
TMEM74	0.284439
SEC61G	0.284385
ATF5	0.284356
RALGPS2	0.284299
ACBD7	0.284296
JMJD6	0.284268
C14orf33	0.284178
CCDC21	0.284137
FAF1	0.284135
IRAK1	0.284048
RPP25	0.283994
PITX1	0.283709
PPP1R3G	0.283633
MAD2L2	0.283623
CNOT10	0.283581
USP39	0.283202
DSCR6	0.283028
C12orf39	0.28283
KCNH5	0.282807
GLRX3	0.28263
ADNP2	0.2825
PKN2	0.282492
TBC1D1	0.282489
VAPB	0.282463
BZW2	0.282435
TRERF1	0.282397
FRMD5	0.282383
MICAL3	0.282354
MTFR1	0.282277
PPAPDC1A	0.282276
WIT1	0.282254
PPIH	0.282243
HOXB9	0.282173
DSG2	0.282155
CCDC85C	0.282102
NUDT19	0.281947
RARS	0.281943
WBP11P1	0.281889
PLIN2	0.281788
EID3	0.28172
RDH11	0.281691
FAM20B	0.281616
GPD2	0.281453
TUSC3	0.281444
KIF5B	0.281365
PLCXD2	0.281329
AAGAB	0.281242
LARP1	0.281168
REEP2	0.28099
HNRNPA3	0.280885
NOM1	0.280824
B4GALT6	0.280778
YEATS4	0.28074
TAP2	0.280727
PANX1	0.280674
MGAT2	0.280651
PSMC2	0.280559
SMOX	0.280467
ZKSCAN5	0.280432
DLD	0.280407
ARMC1	0.280325
SMARCAL1	0.280021
PLEKHA9	0.280003
FNDC3B	0.279922
MRPS16	0.27946
STK38L	0.279419
LOC144438	0.279365
PSMA7	0.279353
LSM1	0.279324
ALG3	0.279163
PSMC6	0.279048
MAGEC2	0.278943
DPM1	0.278745
CNP	0.278697
GNAT1	0.278563
EIF4E	0.278448
ARF6	0.278405
COIL	0.278367
EIF1AD	0.278311
SMU1	0.278308
RELT	0.278203
CDK6	0.278119
CBX5	0.278053
MEX3D	0.27801
EIF4A1	0.278006
PCMT1	0.277904
LOC100302401	0.277867
ADAM21	0.277851
PITX3	0.27784
TET3	0.277792
PSMD7	0.27771
TDRG1	0.277586
TIMM50	0.277485
LAG3	0.277451
POLR2H	0.277446
MPHOSPH6	0.277371
MINA	0.277277
PSPH	0.277231
TCEB1	0.277165
POLR1B	0.277052
EIF3M	0.277046
MRPS10	0.277006
SP8	0.276977
IL11	0.27694
STRN4	0.276876
B4GALT1	0.27674
RPL7L1	0.276684
TNFAIP6	0.276666
RPRD1B	0.276514
GSS	0.276413
STYX	0.276121
RSPO3	0.275934
SLC30A6	0.275925
EXOSC10	0.275767
ACTG1	0.275635
PSMG1	0.275545
SNRPE	0.275495
PRMT3	0.275455
FATE1	0.275373
DCLRE1C	0.27537
STRN	0.275304
KCNJ14	0.275221
FLJ36031	0.274986
SPOCD1	0.274984
SAMD1	0.274975
RDX	0.2748
FGB	0.274721
TMEM117	0.27465
SLC6A10P	0.274647
GNL3	0.274598
COPS7B	0.274588
INTS2	0.274572
SLC30A10	0.274549
HNRNPAB	0.274517
HEATR2	0.27443
DDX1	0.274421
AMMECR1	0.274408
AKIRIN2	0.274348
UTP15	0.274342
LOC728643	0.274212
KLHL31	0.274088
GABRA3	0.274087
DNAJC7	0.273989
C12orf73	0.273986
CCDC137	0.273972
ACTL8	0.273671
ADAR	0.273651
FAM171A2	0.273567
XRN1	0.273432
TBL1XR1	0.273387
SLC25A40	0.273278
ALS2CR4	0.273169
CTAG1B	0.273121
CARM1	0.272858
HSPC072	0.272668
ANKRD52	0.272523
MAGEC1	0.272502
KCNK9	0.272485
FAM101A	0.272329
NOC4L	0.272243
CLIP1	0.272174
C6orf153	0.272171
PM20D2	0.272171
UHRF2	0.272074
VCP	0.27201
CASP5	0.271953
TMEM26	0.271876
C1orf182	0.271853
VCAN	0.271718
C16orf87	0.2717
NUP35	0.271652
ODZ3	0.27164
CEP250	0.27156
NECAB2	0.271514
KCP	0.271375
HMBOX1	0.271363
SLC25A19	0.271336
WISP1	0.271285
LOC646214	0.271254
XYLB	0.271156
SLC25A39	0.271135
PALB2	0.27111
MMP14	0.27101
TACR3	0.271004
STRN3	0.270938
SARNP	0.270873
C17orf75	0.270861
PMS1	0.270812
TBPL1	0.270773
KIN	0.270711
FAM98B	0.270664
ZNF544	0.270593
ENPP1	0.270519
TMEM171	0.270456
APAF1	0.270248
SNRNP200	0.270066
HCCS	0.270051
CIB2	0.269956
ACAP2	0.269927
FAM65C	0.269863
UBR5	0.269723
LOC730101	0.269587
SLC1A6	0.269562
CALM3	0.269458
TIAL1	0.269447
SNAPC1	0.269369
UBAC1	0.26926
SLC25A3	0.269257
SH3PXD2B	0.269194
ZFR	0.269162
PLAC1	0.269135
DCAF17	0.269125
LHX1	0.268956
SEC61A1	0.268938
SMC1B	0.268825
ASCC3	0.268752
GPR63	0.268636
IKBIP	0.268464
ISL2	0.268344
SF3B3	0.268298
DRG1	0.268243
BCL2L11	0.268163
FLAD1	0.268143
SLC25A15	0.268134
UBE2Z	0.267881
ITCH	0.267851
OAS1	0.267827
MARS2	0.267647
ALDH1L2	0.26761
ADAM10	0.267595
KIAA1967	0.267589
BANF1	0.267435
BASP1	0.267308
DLAT	0.26729
MTERF	0.267165
MPP2	0.267095
GFPT2	0.267055
SSR3	0.267051
TNPO1	0.26704
KHDC1L	0.267033
B4GALT4	0.267005
TAF11	0.266991
VEGFC	0.266836
FAM131C	0.266687
MGC57346	0.266606
ITGB1BP1	0.266598
B3GALNT1	0.266553
GRPEL2	0.266549
DHX15	0.266487
MDGA2	0.266453
RAB6A	0.26638
SCD	0.266379
KLHDC5	0.266099
RNF219	0.265918
HS2ST1	0.265869
HOXA11AS	0.265743
CCDC109B	0.265706
DDHD2	0.265657
STAM	0.265595
ARPC3	0.265531
LOC554202	0.265496
KIF1A	0.265408
?|57714	0.265224
POLR2B	0.265189
UBE2V1	0.265182
B3GNT4	0.265142
CABYR	0.265088
MAGEA9B	0.265029
PTTG2	0.264984
RHOV	0.264932
ILF3	0.264907
TSKU	0.264677
STYK1	0.264634
CCL4	0.264575
OTX2	0.264562
CTNNBL1	0.264483
BOP1	0.264417
C2orf47	0.264381
NID2	0.264273
MXD3	0.264218
CLNS1A	0.264162
CPSF6	0.264146
UTP11L	0.263969
VPS29	0.263955
C14orf156	0.263916
LOC152225	0.263842
ZNF280C	0.263839
SPAST	0.263738
GJB2	0.263727
COL5A2	0.263619
RUNDC3A	0.263562
MAGEA4	0.263541
PLOD3	0.263189
TPM4	0.262952
XIRP1	0.262874
GSR	0.262708
C10orf46	0.262666
ATR	0.262567
SDAD1	0.262499
MAMSTR	0.262477
HIST1H3J	0.262411
RAP2A	0.262349
LRRC1	0.262326
TLR6	0.262193
PDCD2	0.262183
MAST2	0.262092
SLC7A11	0.261904
COL7A1	0.261873
ZNF207	0.261855
SRPRB	0.261647
TWISTNB	0.261584
RCC1	0.261365
FBXO32	0.261332
CTDSPL2	0.261201
WDYHV1	0.261144
C19orf55	0.261087
FOXN2	0.261073
TMEM209	0.261059
SNRPD2	0.260983
DLX1	0.260954
MYO7A	0.260873
BVES	0.26081
F12	0.260614
POC1B	0.260582
NAA40	0.260578
CCDC15	0.260449
HIST2H2AB	0.26041
HMBS	0.26039
HAUS5	0.260351
NKX1-2	0.260339
ZBTB39	0.260257
C17orf71	0.260066
TBCCD1	0.260022
MAP2K6	0.259974
TTC27	0.259881
MFSD9	0.259811
PDCD2L	0.259776
RC3H2	0.259725
PRDM9	0.259607
TRMT61B	0.259562
TDO2	0.259552
RETNLB	0.259479
MYB	0.259399
P4HA1	0.259169
CIRH1A	0.259119
PLSCR1	0.259114
BAZ2A	0.259081
NRIP1	0.259053
EBNA1BP2	0.258984
POLR3F	0.258929
PARD3	0.258744
NCKAP1	0.258711
LOC286467	0.2587
RIC8B	0.258687
GRIN2D	0.25842
CREG2	0.258336
[truncated: 18,192 more rows]
